# Supplementary material for: Efficient Hydrogen and Oxygen Evolution Catalysis Using 3D-Structured Nickel Phosphosulfide Nanosheets in Alkaline Media
Source: Molecules. 2022 Dec 30;28(1):315. doi: 10.3390/molecules28010315 (PMC9822134; doi:10.3390/molecules28010315)
Supplement: Supplementary file 1 [file molecules-28-00315-s001.zip]

Archive with 1 entries (1 files):
- molecules-2081260-supplementary.pdf
